# Supplementary material for: Harnessing Hazara Virus as a Surrogate for Crimean–Congo Hemorrhagic Fever Virus Enables Inactivation Studies at a Low Biosafety Level
Source: Pathogens. 2025 Jul 15;14(7):700. doi: 10.3390/pathogens14070700 (PMC12300750; doi:10.3390/pathogens14070700)
Supplement: Supplementary file 1 [file pathogens-14-00700-s001.zip]

Archive with 1 entries (1 files):
- pathogens-3611664-supplementary.pdf
